# Supplementary material for: Diverse set of microRNAs are responsive to powdery mildew infection and heat stress in wheat (Triticum aestivum L.)
Source: BMC Plant Biol. 2010 Jun 24;10:123. doi: 10.1186/1471-2229-10-123 (PMC3095282; doi:10.1186/1471-2229-10-123)
Supplement: Additional file 2 — Known miRNA expression in response to wheat powdery mildew infection and heat stress. [file 1471-2229-10-123-S2.XLS]

## Sheet: Sheet1
Additional file 2 Known miRNA Expression in Wheat Response to Powdery mildew Disease Resistance and Heat Stress
Known miRNA	Sequence	Frequency(transcripts per million)
		JD8-CK	JD8-Egt	Fold change(log2 JD8-Egt/JD-CK)	P-value	JD8-Pm30-CK	JD8-Pm30-Egt	Fold change(log2 JD8-Pm30-Egt/JD-Pm30-CK)	P-value	TAM107-CK	TAM107-Heat	fold-change(log2 TAM107-Heat/TAM107-CK)	p-value
miR156a	TGACAGAAGAGAGTGAGCAC	97195.5	35764.5	-1.44236165194126**	0	95942.6	67004.2	-0.517920887840886**	1.18428e-85	45598.9	71449.7	0.647929739360347**	5.0501e-291
miR156b	TGACAGAAGAGAGCGAGCAC	334.03	65.75	-2.34491488074939**	7.98792e-26	149.75	148.82	-0.00898757897480159**	9.77153e-05	3273.77	6126.92	0.904209045715032**	0.0476992
miR156c	TGACAGAAGAGAGAGAGCAC	318.87	92.25	-1.78934755572551**	3.69117e-15	158.76	149.99	-0.0819811496047513**	0.000438159	648.13	1130.32	0.802376146856713*	0.0214404
miR156d	TGACAGAAGAGAGTGAGCA	347.57	120.84	-1.52420547421941**	1.06297e-11	423.74	258.19	-0.714746	0.64415	427.42	625.21	0.548686437174516**	4.83779e-06
miR156e	TGACAGAAGAGAGTGAGCACT	59.33	35.34	-0.74746	0.503125	101.71	66.4	-0.615206	0.823428	201.19	355.2	0.820073	0.246438
miR156f	TGACAGAAGAGCGTGAGCAC	78.67	30.15	-1.38365558147865**	0.00487855	60.05	58.2	-0.0451450927973501*	0.0200536	182.09	432.71	1.24874876735567*	0.0260236
miR156g	GACAGAAGAGAGTGAGCAC	295.34	166.58	-0.826161566546124*	0.0364549	407.6	158.59	-1.36185224770805**	9.24026e-08	135.4	238.5	0.816762	0.327732
miR159a	TTTGGATTGAAGGGAGCTCTG	118.65	28.59	-2.05312957545021**	3.67993e-08	57.05	25.78	-1.14597	0.161642	111.21	251.28	1.17600932711165**	0.00206548
miR159b	TTTGGATTGAAGGGAGCTCTGA	39.98	11.69	-1.77400354221297**	0.0070068	20.27	11.33	-0.839198	0.783637	48.39	97.1	1.00476	0.908881
miR160	TGCCTGGCTCCCTGTATGCCA	9.03	16.63	0.880990275806411*	0.0148004	44.29	16.41	-1.43241	0.063012	61.12	106.47	0.800730531746352*	0.045783
miR164	TGGAGAAGCAGGGCACGTGCA	1913.56	783.25	-1.28871436795559**	4.46177e-37	1857.46	914.02	-1.02303350410235**	3.19865e-10	891.77	748.72	-0.252245374218707**	8.21956e-65
miR166a	TCGGACCAGGCTTCATTCCCC	540.37	1325.34	1.29434302602331**	3.80845e-153	1356.79	561.3	-1.27335347749131**	4.07932e-18	916.38	1495.74	0.70684154039603**	2.06514e-05
miR166b	TTCGGACCAGGCTTCATTCCC	306.3	274.16	-0.159927269967146*	0.00183198	333.29	205.07	-0.700662	0.765818	289.9	540.89	0.89978	0.519057
miR166c	TCGGACCAGGCTTCATTCCCT	78.03	101.09	0.373539485262184**	2.63762e-05	88.2	55.47	-0.669071	0.99393	64.52	149.91	1.21628	0.253024
miR166d	TCGGACCAGGCTTCATCCCCC	0.64	16.63	4.69957245328727**	1.46709e-06	47.67	10.16	-2.23018122329751**	0.000643774	9.34	46.85	2.32655459283689**	0.00514742
miR167a	TGAAGCTGCCAGCATGATCTA	1020.78	4178.47	2.03330280986669**	0	4104.14	2647.92	-0.63222	0.424589	10465.2	14879.9	0.507764947740438**	6.81479e-134
miR167b	TGAAGCTGCCAGCATGATC	8280.69	25620.2	1.62945659304162**	0	25324	13514.2	-0.906033105493151**	3.3701e-58	3804.75	3128.62	-0.282275220702665**	9.02322e-281
miR167c	TGAAGCTGCCAGCATGATCTG	24.18	85.5	1.8221101754115**	2.74059e-15	75.06	47.65	-0.655568	0.962301	934.63	1445.49	0.629091377121088**	3.38332e-08
miR168	CGCTTGGTGCAGATCGGGAC	120066	87886.8	-0.450112706812755**	2.56567e-39	86478.9	48594.4	-0.831557510744752**	9.24656e-98	45713.5	130701	1.51557821355045**	0
miR169a	CAGCCAAGGATGACTTGCCGA	241.49	595.36	1.30179884667723**	3.12806e-70	547.59	709.34	0.373381203532596**	9.29678e-37	3697.37	5847.53	0.661327935283165**	2.08985e-23
miR169b	AGCCAAGGATGACTTGCCGGC	17.41	38.2	1.13365643527201**	2.93195e-05	21.39	30.08	0.491868084512593**	0.00421523	272.5	436.12	0.678468922509325*	0.010038
miR169c	CAGCCAAGGATGACTTGCCGGA	6.45	11.17	0.792258	0.0573282	7.51	9.37	0.319236	0.156502	48.81	95.4	0.966813	0.972289
miR169d	TAGCCAAGGATGACTTGCCTG	4.19	4.68	0.159558	0.453392	1.88	3.52	0.904843	0.214591	46.69	87.73	0.909957	0.80088
miR171	TGATTGAGCCGCGCCAATATC	10.96	10.91	-0.0065967	0.377635	28.9	8.59	-1.75033945624958*	0.0480715	321.73	385.86	0.262227027665228**	1.60053e-10
miR172a	AGAATCTTGATGATGCTGCAT	1684	1590.41	-0.0824934	0.0437667	454.51	1378.45	1.60066299631291**	8.5495e-221	2849.75	1846.68	-0.625901469443556**	2.11091e-307
miR172b	AGAATCTTGATGATGCTGCA	15.8	18.71	0.243885	0.110439	6.01	10.55	0.811806102883362*	0.040113	40.32	19.59	-1.04137824123233**	1.30695e-07
miR393a	TTCCAAAGGGATCGCATTGAT	140.9	511.17	1.85913155695102**	3.9e-85	242.46	292.56	0.270986	9.14676e-14	994.77	944.63	-0.074613645812854**	5.53892e-56
miR393b	TCCAAAGGGATCGCATTGATC	7.09	12.99	0.873543898208365*	0.0320285	8.63	4.3	-1.00502	0.758691	45.23	55.37	0.291824525898985*	0.0195805
miR396a	TCCACAGGCTTTCTTGAACTG	432.36	89.92	-2.26551911692702**	4.01598e-31	300.63	140.23	-1.10019395936046*	0.00261514	576.4	737.65	0.35586611351278**	5.28049e-14
miR396b	TTCCACAGCTTTCTTGAACTT	5.16	0.78	-2.72583	0.223752	7.51	3.52	-1.09324	0.72132	68.34	57.92	-0.238668645346063**	2.87024e-06
miR397	TTGAGTGCAGCGTTGATGAAC	0	0.52	－	0.512841	0.75	1.17	0.641546	0.508716	112.05	89.44	-0.325150555554566**	2.51129e-10
miR399a	TGCCAAAGGAGAATTGCCCTG	1.29	2.86	1.14864	0.262071	0.75	1.56	1.05658	0.379382	17.83	52.81	1.5665	0.133844
miR399b	TGCCAAAGGAGAGTTGCCCTG	2.58	6.76	1.38965	0.361376	12.39	7.03	-0.81758	0.876287	26.32	56.22	1.09492	0.743413
miR444	TGCAGTTGCTGCCTCAAGCTT	7.74	19.75	1.35144718180742**	0.00109861	9.76	14.45	0.566116	0.0365599	99.32	137.14	0.465493260689024**	0.00865306
miR818a	TTCTTATATTATGGGACGGAG	50.3	18.71	-1.42674884145211*	0.0198989	15.39	35.55	1.20785632817857**	7.75149e-06	78.1	75.81	-0.0429343833634103**	1.55078e-05
miR818b	TCTTATATTATGGGACGGAGG	52.23	8.06	-2.69602695984429**	4.6255e-06	18.77	13.67	-0.457415	0.659286	37.78	35.78	-0.0784693143364615**	0.00188572
miR818c	CTCTTATATTATGGGACGGAG	17.73	7.54	-1.23356	0.284585	4.88	8.98	0.879834	0.0503654	23.34	17.89	-0.38365117365544**	0.00259891
miR827	TTAGATGACCATCAGCAAACA	73.83	902.27	3.61128015407815*	0.0447266	567.11	812.46	0.518668	－	991.94	1981.26	0.998093453670121*	0.0371148
miR519	TTCGGAATTACTTGTCGCAGA	6.45	9.36	0.537209	0.139891	11.26	14.45	0.359863	0.0707867	0	0.85	－	0.930911
miR528	TGGAAGGGGCATGCAGAGGAG	57.39	125.52	1.12904597790083**	3.61754e-14	387.71	65.62	-2.56277044727399*	7.50024e-30	8.91	11.07	0.313158	0.288071
miR319	TGGACTGAAGGGAGCTCCCT	0	0	－	－	0.38	0	－	0.983081	13.16	21.29	0.694016	0.548558
miR390	AAGCTCAGGAGGGATAGCGC	0.32	0	－	0.999894	0	0	－	－	1.27	0.85	-0.579294	0.386992
miR394	GGCATTCTGTCCACCTCC	0	0	－	－	0.38	0	－	0.983081	0.42	0	－	0.429691
miR395	TGAAGTGTTTGGGGGAACTC	0.64	0.26	-1.29956	0.976573	0.38	0	－	0.983081	0	0.85	－	0.930911
miR408	TGCACTGCCTCTTCCCTGGC	0	0	－	－	0.38	0	－	0.983081	0	0	－	－
miR827	TTAGATGACCATCAACAAACA	73.38	902.72	3.62081976133703**	0.00664727	567.11	812.46	0.518668	0.236138	991.94	1981.24	0.998078890187059*	0.0114827
miR845	TGCTCTGATACCAATTGATGGCAC	0.32	0	－	0.999894	0	0	－	－	0	0	－	－
miR398	TGTGTTCTCAGGTCGCCCCCG	0	0.26	－	0.647266	0.38	0	－	0.983081	0	0	－	－
miR440	AGTGTCTCCTGATGATCGGGACTA	0	0	－	－	0	0.39	－	0.535363	0.42	0	－	0.429691
miR530	AGGTGCAGAGGCAGATGCAAC	0	0	－	－	0.38	0	－	0.983081	0	0	－	－
miR535	TGACAACGAGAGAGAGCACGC	0	0.52	－	0.512841	0.75	0	－	0.84826	0	0	－	－
miR806	ACACGTGCTAAAAAGTCAACGGTG	0	0.26	－	0.647266	0	0	－	－	0	0	－	－
miR812	AAGACGGACGGTTAAACGTTGGAT	0	0	－	－	0.38	0	－	0.983081	0	0	－	－
miR815	GGAGGGGATTGAGGAGATTGGGAA	0.32	0	－	0.999894	0	0	－	－	299.24	518.74	0.793709	0.0987491
miR820	TCGGCCTCGTGGATGGACCAGG	0	0.26	－	0.647266	0	0	－	－	24.19	38.33	0.664063	0.396463
Ta-MIR501	TTCGTGCCACGAACCGGTACTA	0	0	－	－	0.38	0	－	0.983081	0.42	0	－	0.429691
Ta-MIR502	ACTACATTATGGAATGGAGGG	0	0.26	－	0.647266	0	0	－	－	0	0.85	－	0.930911
Ta-MIR504	AACATTCTTATATTATGAGACGGA	0	0	－	－	0	0.39	－	0.535363	0.85	1.7	1	0.821767
Ta-MIR505	AATATAAGAGCGTTTAGATCACTA	0.32	1.3	2.02237	0.362356	0.75	0.39	-0.943416	0.888879	3.4	3.41	0.00423699	0.340131
Ta-MIR506	AATTTAGATACGGATGTATCTAGA	0.32	0.26	-0.29956	0.821354	0	0	－	－	0.85	0	－	0.26972
Ta-MIR507	ATTCTATGAGACCAGGTCTCACGC	0	0	－		0	0.39	－	0.535363	0.42	0	－	0.429691
Ta-MIR509	TTAACCAACGAGACCAACTGCGGC	0	2.6	－	0.0796491	0.75	0.39	-0.943416	0.888879	1.27	3.41	1.42494	0.93436
Ta-MIR510	CACTATGGACTACATACGGAGCAA	1.29	1.04	-0.310788	0.81812	1.13	0.78	-0.534777	0.822018	1.27	2.56	1.01132	0.855971
Ta-MIR511	ACGACAAGTAATTCCGAACGGAAG	0	0.52	－	0.512841	1.88	0.39	-2.26919	0.709216	3.4	6.81	1.00212	0.919929
Ta-MIR512	ATTTTCGGACGGAGGGAGTAGGGT	0.32	0.26	-0.29956	0.821354	0	0	－	－	0.42	0.85	1.01707	0.777527
Ta-MIR514	CTCCGTCTCGTAATGTAAGACG	0	0	－	－	0	0.39	－	0.535363	－	0	－	－
Ta-MIR515	TAAAGGTTAGCCACGAACCGGTAC	0	0	－	－	0.38	0	－	0.983081	－	0	－	0.429691
Ta-MIR516	ATATTATGGAACGGAAGGA	0	0	－	－	0.38	0	－	0.983081	－	0	－	0.429691
Ta-MIR517	TTTTCGGACGGAGGGAGTATA	0.64	0	－	0.845435	0.38	0	－	0.983081	－	0.85	－	0.777527
Ta-MIR520	AGATACATCCATACCTGCGACAAG	0	0.52	－	0.512841	1.13	1.56	0.465223	0.492496	2.12	4.26	1.00679	0.891138
Ta-MIR521	AAAGTTAGTACAAAGTTGAGTCAT	0.97	2.6	1.42245	0.243099	4.5	4.3	-0.0655883	0.50363	11.88	23	0.953099	0.919871
Ta-MIR523	AGGTAGTAACATACACTAGTAACA	0	0.26	－	0.647266	0	0.39	－	0.535363	0.42	0	－	0.429691
