# Supplementary material for: Diverse set of microRNAs are responsive to powdery mildew infection and heat stress in wheat (Triticum aestivum L.)
Source: BMC Plant Biol. 2010 Jun 24;10:123. doi: 10.1186/1471-2229-10-123 (PMC3095282; doi:10.1186/1471-2229-10-123)
Supplement: Additional file 4 — New identified candidate miRNAs in wheat. [file 1471-2229-10-123-S4.XLS]

## Sheet: Sheet1
							Additional file 4 New Identified Candidate miRNAs in Wheat
ID	New miRNA	Sequence	Length	Free Energy	Frequency(transcripts per million)
			(nt)	(kcal/mol)	JD8-CK	JD8-Egt	Fold change(log2 JD8-Egt/JD-CK)	P-value	JD8-Pm30-CK	JD8-Pm30-Egt	Fold change(log2 JD8-Pm30-Egt/JD-Pm30-CK)	P-value	TAM107-CK	TAM107-Heat	fold-change(log2 TAM107-Heat/TAM107-CK)	p-value
Ta0639294	Ta-miR2001	TTGGACGAGGATGTGCAACTG	21	-54.9	354.34	14.03	-4.65854742054839**	6.08549e-62	24.77	14.06	-0.816997	0.785874	29.29	38.33	0.388066	0.0983809
Ta0924479	Ta-miR2002	TTAGATGAGAAGGCAGATCATA	22	-54.8	249.55	530.4	1.0877518716111**	8.22635e-53	274.36	420.68	0.616653070240313**	4.84202e-31	682.09	720.61	0.0792565607083902**	4.51184e-30
Tb7718	Ta-miR2003	TGACAAGTAATTTGGAACGGA	21	-48.3	172.81	350.31	1.01944546772736**	2.21798e-33	127.98	252.33	0.979393369793028**	1.63015e-27	181.24	227.43	0.327521174873698**	1.04948e-05
Ta0420822	Ta-miR2004	CATCTATTTTGGAACGGAGGG	21	-54.5	84.8	88.1	0.0550777543572144**	0.00716456	70.56	132.02	0.90383403717518**	3.18233e-14	134.86	261.13	0.953306	0.915648
Ta0881252	Ta-miR2005	TGAGAAGGCAGATCATAATAGC	22	-54.8	62.23	417.35	2.74557561956502**	4.55781e-98	585.88	393.34	-0.574828	0.356615	315.74	762.27	1.27156505609591**	0.00140949
Ta0533626	Ta-miR2006	TCTTATATTATGGGACGGAGG	21	-34.5	52.23	8.06	-2.69602695984429**	4.6255e-06	18.77	13.67	-0.457415	0.659286	37.78	35.78	-0.0784693143364615**	0.00188572
Tb8128	Ta-miR2007	TTCTTATATTATGGGACGGAG	21	-51.1	50.29	18.71	-1.426461994838*	0.0199453	15.38	35.54	1.20838817806685**	7.74251e-06	78.1	75.81	-0.0429343833634103**	1.55078e-05
Tb7911	Ta-miR2008	AGACTTATATTTAGGAACGGA	21	-66.8	39.34	33.52	-0.230975	0.36141	29.27	79.68	1.44479490165933**	3.63695e-13	167.23	188.25	0.170816183932716**	2.70735e-07
Tb8291	Ta-miR2009	TGCAGTTGCTGTCTCAAGCTT	21	-57.9	26.76	23.12	-0.210937	0.416874	15.76	18.74	0.249853	0.0616379	165.53	143.1	-0.210069036985827**	1.02974e-12
Tb8053	Ta-miR2010	AGACAAATATTTAGGAACGGA	21	-49	23.85	40.79	0.774226240899649**	0.000319234	41.66	79.68	0.935554808027434**	2.16049e-09	205.01	212.1	0.0490503374863151**	1.21297e-10
Tb8182	Ta-miR2011	TTCCGAAAGGCTTGAAGCAAAT	22	-45.1	19.02	3.84	-2.30833903013941*	0.0187382	9.75	19.13	0.972362749709139**	0.00288728	183.79	172.06	-0.0951465289534955**	5.2952e-12
Tb7888	Ta-miR2012	TCATCTATTTTGGAACGGAGG	21	-43.6	6.77	10.13	0.581406	0.11305	5.25	70.3	3.74313536140641**	2.5274e-23	53.9	61.33	0.186307678000823**	0.00387743
Ta0636280	Ta-miR2013	TTGATGACAAGTATTTCCGGA	21	-83.7	5.48	97.71	4.15625842215653**	1.76644e-31	45.04	67.18	0.576825	0.06216	109.51	87.73	-0.31992044311316**	4.53899e-10
Ta0632144	Ta-miR2014	TTCTTATATTTTGGGACGGAG	21	-46.8	9.67	2.6	-1.895	0.188764	2.25	7.81	1.79539754692494*	0.0138304	22.07	14.48	-0.608025027196408**	0.000998313
Ta0632127	Ta-miR2015	TTCTTATATTGTGGGACGGAG	21	-44.6	6.77	3.38	-1.00213	0.695422	3	2.73	-0.136062	0.609408	13.16	21.29	0.694016	0.548558
Ta0415768	Ta-miR2016	CAGAACCAGAATGAGTAGCTC	21	-66.4	3.22	3.9	0.276413	0.436064	11.26	10.16	-0.148306	0.390205	9.34	8.52	-0.132569	0.0990324
Ta0546827	Ta-miR2017	TCCGTCCGGAAATACTTGTCA	21	-56.8	2.26	1.82	-0.312384	0.806474	4.88	0.78	-2.64534	0.30106	6.79	18.74	1.46464	0.495675
Ta0870192	Ta-miR2018	TCTTACATTATGGGACGGAGGG	22	-58.9	1.93	0	－	0.429474	1.5	0.39	-1.94342	0.827467	0	0	－	－
Ta0408274	Ta-miR2019	ATTTTGGGACGGAGGGAGTAC	21	-64.9	1.93	0	－	0.429474	1.13	0.39	-1.53478	0.958712	3.82	4.26	0.157281	0.377888
Ta0331147	Ta-miR2020	ACACTTATTTTGGACGGAGGG	21	-62.6	1.93	0	－	0.429474	0.38	2.34	2.62244	0.140746	1.7	0.85	-1	0.266784
Ta0270821	Ta-miR2021	AGCATGAGGCGACAACTGCAT	21	-58.2	1.93	0.52	-1.89202	0.702713	0.38	1.56	2.03747	0.274612	0.85	0.85	0	0.5503
Ta0559250	Ta-miR2022	TCTATTTTAGAACGGAGGGAG	21	-64.5	1.61	1.04	-0.630477	0.931254	0	0	－		2.97	1.7	-0.804928	0.176047
Ta0255645	Ta-miR2023	AAATAGATGACTCAACTTTAT	21	-70.5	1.61	0.26	-2.63048	0.65742	0.38	0.39	－	0.722938	7.64	2.56	-1.57742882803575**	0.00776036
Ta1543767	Ta-miR2024	ACAAGTAATTCCGAACGGAGGGAG	24	-37.2	0.97	6.24	2.68548937667512*	0.0155436	2.63	5.47	1.05648	0.100028	5.94	10.22	0.78286	0.730103
Ta0534919	Ta-miR2025	TATTTCCGGACGGAGGGAGTA	21	-78.4	0.97	0.26	-1.89947	0.882236	0	0	－	－	1.27	0.85	-0.579294	0.386992
Ta0514677	Ta-miR2026	TACTCCCTCCGTTCGGAATTA	21	-71.3	0.97	0	－	0.710942	0.38	0	－	0.983081	0.85	1.7	1	0.821767
Ta0492358	Ta-miR2027	ACTCCCTCCGTCCGGAAATAC	21	-75.2	0.97	0.26	-1.89947	0.882236	0	0	－	－	0	0	－	－
Ta0410873	Ta-miR2028	CAAGAATTTTGGGACGGAGGT	21	-39.6	0.97	0.52	-0.899473	0.961803	0	0.39	－	0.535363	0.42	0	－	0.429691
Ta0343240	Ta-miR2029	ACTCCCTCCGTTCGGAATTAC	21	-67.4	0.97	0.78	-0.314511	0.822255	3	1.17	-1.35845	0.794215	2.12	3.41	0.685707	0.707367
Ta1200151	Ta-miR2030	TGATGACAAGTATTTTCGGACGG	23	-85.1	0.64	0	－	0.845435	0.38	1.17	1.62244	0.381353	1.27	1.7	0.420706	0.623111
Ta1007128	Ta-miR2031	AGACAAATATTTAGGAACGGAGG	23	-63.1	0.64	0.78	0.285402	0.686571	0.75	0	－	0.84826	2.55	1.7	-0.584963	0.244686
Ta0843440	Ta-miR2032	TATATTATGAGACGGAGGGAGT	22	-37.9	0.64	0	－	0.845435	0.38	0	－	0.983081	0.42	0	－	0.429691
Ta0501511	Ta-miR2033	TAAACTGAGAGAGAGGGAGTA	21	-98.4	0.64	0	－	0.845435	0.38	0.39	0.0374747	0.722938	0	0.85	－	0.930911
Ta3154239	Ta-miR2034	TTTGACCAAAGCTAATATGCGGAC	24	-92.6	0.32	0	－	0.999894	0.38	0	－	0.983081	0	0	－	－
Ta3055273	Ta-miR2035	TGGGCACAACCCACCAGGGCGCGC	24	-82.6	0.32	0.26	-0.29956	0.821354	0.38	0	－	0.983081	0	2.56	－	0.459114
Ta2864579	Ta-miR2036	GTTCTTATATTATGGGACGGAGGG	24	-57.7	0.32	0	－	0.999894	0.38	0	－	0.983081	0	0	－	－
Ta2426709	Ta-miR2037	CTCTTATATTATGGGACGGAGGGA	24	-49	0.32	0.78	1.28540221886225	0.548343	1.5	1.95	0.378512	0.473013	4.24	1.7	-1.31853	0.0620141
Ta2270268	Ta-miR2038	CATCTATTTTAGAACGGAGGGAGT	24	-55.7	0.32	1.04	1.70044	0.446224	0.38	0.78	1.03747	0.526837	1.27	5.11	2.00849	0.596906
Ta1431344	Ta-miR2039	AAGCGACGAGTAATATGGAACGGA	24	-80.6	0.32	0.78	1.2854	0.548343	0.75	0.39	-0.943416	0.888879	0	0	－	－
Ta1271787	Ta-miR2040	AAAATAGATGACTCAACTTTATAC	24	-70.5	0.32	0	－	0.999894	0	0.78	－	0.369873	5.09	2.56	-0.991522	0.0625969
Ta1196315	Ta-miR2041	TGACAAGTATTTTCGGACGGAGG	23	-90.6	0.32	0.26	-0.29956	0.821354	0	0	－	－	0.85	0	－	0.26972
Ta1179499	Ta-miR2042	TATATTATGGGACGGAGGGAGTA	23	-53.5	0.32	0	－	0.999894	0.38	0	－	0.983081	0	0.85	－	0.930911
Ta1103405	Ta-miR2043	CTCTGTCCCATAATGTAAGACGT	23	-48.7	0.32	0.26	-0.29956	0.821354	0	0	－	－	0	0	－	－
Ta1061452	Ta-miR2044	ATTTTGATGACAAGTATTTTCGG	23	-88.9	0.32	0	－	0.999894	0	0.39	－	0.535363	0.85	2.56	1.59061	0.934866
Ta1028041	Ta-miR2045	AGTATTTCCGGACGGAGGGAGTA	23	-69.5	0.32	0.78	1.2854	0.548343	0	0.39	－	0.535363	3.4	5.11	0.587789	0.622336
Ta0623953	Ta-miR2046	TTATATTAGTTTACAGAGGGA	21	-49.4	0.32	0.26	-0.29956	0.821354	0.38	0.39	0.0374747	0.722938	16.98	9.37	-0.857715505893852**	0.00131319
Ta0572119	Ta-miR2047	TGACAAGTAATTCGGGACGGA	21	-64.1	0.32	0	－	0.999894	0	0.78	－	0.369873	0.42	0	－	0.429691
Ta0533528	Ta-miR2048	TATTAGTTTACAGAGGGAGTA	21	-42.9	0.32	1.04	1.70044	0.446224	2.63	3.52	0.420513	0.336678	14.43	11.07	-0.382416077709646**	0.0173503
Ta0528503	Ta-miR2049	TATATTCTGGGACAGAGGGAG	21	-51.9	0.32	0	－	0.999894	0.38	0	－	0.983081	0	0.85	－	0.930911
Ta0447988	Ta-miR2050	TATTTTGGAACGGAGGGAGTA	21	-50.1	0.32	0.52	0.70044	0.672134	0.75	0	－	0.84826	0	0	－	－
Ta0442645	Ta-miR2051	TATATTAGTTTACAGAGGGAG	21	-56	0.32	4.68	3.87036	0.0217741	3	3.12	0.0565835	0.499832	22.07	16.18	-0.447875021849636**	0.00239459
Ta0402781	Ta-miR2052	ATTAGTTTACAGAGGGAGTAT	21	-55.4	0.32	0.26	-0.29956	0.821354	0	0	－	－	0.85	0.85	0	0.5503
Ta0325262	Ta-miR2053	AATGTAAGACGTTTTTTGACA	21	-36	0.32	0.26	-0.29956	0.821354	0	0	－	－	1.27	1.7	0.420706	0.623111
Ta0321931	Ta-miR2054	AATATGGAACGGAGGGAGCAA	21	-49.6	0.32	0.78	1.2854	0.548343	0.75	0	－	0.84826	0.85	0	－	0.26972
Ta0195095	Ta-miR2055	ATTATGGAAAGGAGGGAGTA	20	-51.5	0.32	0.26	-0.29956	0.821354	0	0	－	－	0	0	－	－
Ta1405846	Ta-miR2056	AAGACAAGTAATTCAGAACGGATG	24	-61.1	0	0.78	－	0.406333	0.75	0	－	0.84826	0.85	2.56	1.59061	0.934866
Ta1289435	Ta-miR2057	AAACGCTCTTATATTATGGGACGA	24	-44.7	0	0.26	－	0.647266	0	0.39	－	0.535363	0.85	0	－	0.26972
Ta1270816	Ta-miR2058	AAAATAAGTGACTCAATTTTGTAC	24	-48.6	0	0.26	－	0.647266	0	0.39	－	0.535363	0.85	0	－	0.26972
Ta1196311	Ta-miR2059	TGACAAGTATTTCCGGACGGAGG	23	-77.1	0	0.26	－	0.647266	0	1.17	－	0.255538	1.7	0.85	-1	0.266784
Ta1187145	Ta-miR2060	TCCGTTCCAAAATAGATGACCCA	23	-57.3	0	0.26	－	0.647266	0.38	0	－	0.983081	0	0.85	－	0.930911
Ta0944788	Ta-miR2061	TTTCTGCGACAAGTAATTCCGA	22	-62.3	0	0.26	－	0.647266	0.38	0	－	0.983081	0.36	0	－	0.458539
Ta0785843	Ta-miR2062	GAGTCATCTATTTTGGAACGGA	22	-67	0	0.52	－	0.512841	0.75	0	－	0.84826	0	4.26	－	0.227367
Ta0720052	Ta-miR2063	ATAATATAAGAACGTTTTTGAC	22	-55.2	0	0.52	－	0.512841	0.38	1.17	1.62244	0.381353	5.94	12.78	1.10535	0.9313
Ta0711764	Ta-miR2064	AGGATTGTAAAACAAATGGGGC	22	-68	0	0.26	－	0.647266	0.38	0	－	0.983081	0	0	－	－
Ta0624100	Ta-miR2065	TTATATTTAGGAATGGAGGGA	21	-57.9	0	0.52	－	0.512841	0.38	0	－	0.983081	0.42	0	－	0.429691
Ta0607636	Ta-miR2066	TGTACAAATAAGCACCGGTGC	21	-43.2	0	2.86	－	0.0631074	0.75	1.17	0.641546	0.508716	2.55	2.56	0.00564656	0.395091
Ta0415609	Ta-miR2067	CACTTATTTTGAGACGGAGGG	21	-51.8	0	0	－	－	0.38	0.39	0.0374747	0.722938	0.85	1.7	1	0.821767
Ta0415595	Ta-miR2068	CACTTATTATGGATCGGAGGT	21	-53	0	0	－	－	0.38	0.39	0.0374747	0.722938	0.42	0	－	0.429691
Ta0391810	Ta-miR2069	CTATTTTGGAACGGAGGGAGT	21	-54.5	0	0.52	－	0.512841	0.38	0.39	0.0374747	0.722938	0	2.56	－	0.459114
Ta0345873	Ta-miR2070	ACTTACTTTGGGACGGAGGGA	21	-64.8	0	0	－	－	0.38	0.39	0.0374747	0.722938	0.36	0	－	0.458539
Ta0326026	Ta-miR2071	AATTAGTTGACACTCAAACGG	21	-67.7	0	1.56	－	0.202107	1.88	1.17	-0.684224	0.887589	5.09	5.96	0.227647	0.355259
Ta0263217	Ta-miR2072	ATTATGGGACGGAGGGAGTAG	21	-54.9	0	1.04	－	0.321945	2.25	0	－	0.40667	0	0.85	－	0.930911
Ta0608469	Ta-miR2073	TGTAGATACTCCCTAAGGCTT	21	-38.7	41.91	10.91	-1.94164341980701**	0.00232687	58.17	40.23	-0.532004	0.643797	155.22	229.13	0.561852	0.00723838
Ta0835863	Ta-miR2074	TAGCTCCACTAAATTTGGAGCT	22	-41.6	0.97	0.26	-1.89947	0.882236	0.38	0.78	1.03747	0.526837	86.57	132.88	0.618185	0.079322
Ta0577216	Ta-miR2075	TGAGATGAGATTACCCCATAC	21	-52.8	150.57	136.95	-0.136785085887925*	0.0195794	100.21	159.37	0.669353597350715×	1.78173e-13	576.12	634.58	0.139433	6.6349e-23
Ta0929045	Ta-miR2076	TTCCGAAAGGCTTGAAGCAAAT	22	-53.8	19.02	25.21	0.406478871997976*	0.0300528	9.76	19.14	0.971638	0.0028889	184.65	172.06	-0.10188151966271**	3.65222e-12
Ta0586401	Ta-miR2077	TGCAGTTGCTGTCTCAAGCTT	21	-59.6	26.76	23.13	-0.210313	0.415963	15.76	18.75	0.250623	0.061388	166.31	143.1	-0.216851246510472**	7.13881e-13
Ta0564300	Ta-miR2078	TCTTATATTGTGGGACAGAGG	21	-51.2	0	0	－	－	0	0	－	－	16.63	11.07	-0.587132946505717**	0.00458539
Ta0881324	Ta-miR2079	TGAGAAGGTAGATCATAATAGC	22	-70.4	0	0.26	－	0.647266	0	0	－	－	3401.28	5056.22	0.571981461242875**	3.32438e-34
Ta0554274	Ta-miR2080	TCGGAATTACTTGTCGCGGAA	21	-68.7	4.19	3.64	-0.203012	0.703493	6.76	8.2	0.278601	0.198793	3.84	5.11	0.412217	0.503466
Ta0562274	Ta-miR2081	TCTGCGACGAGTAATTTGGAA	21	-62.5	0.97	1.82	0.907882	0.418421	1.13	0.78	-0.534777	0.822018	4.26	2.56	-0.73471	0.118165
