# Supplementary material for: Diverse set of microRNAs are responsive to powdery mildew infection and heat stress in wheat (Triticum aestivum L.)
Source: BMC Plant Biol. 2010 Jun 24;10:123. doi: 10.1186/1471-2229-10-123 (PMC3095282; doi:10.1186/1471-2229-10-123)
Supplement: Additional file 7 — The putative targets of predicted miRNAs. [file 1471-2229-10-123-S7.XLS]

## Sheet: Sheet1
Additional file 7 The Putative Targets of Predicted miRNAs
ID	SEQ	EST	NO.of mismatch	predicted protein
Ta0186135	AGTGCTGGTAGGACGTACGG	PUT-153a-Triticum_aestivum-146258	3	jasmonate-induced protein
		PUT-153a-Triticum_aestivum-74197	3	beta-glucosidase aggregating factor
		PUT-153a-Triticum_aestivum-68892	3	Putative disease resistance response
Ta0195095	ATTATGGAAAGGAGGGAGTA	PUT-153a-Triticum_aestivum-169535	1	membrane protein COV-like
Ta0255645	AAATAGATGACTCAACTTTAT	PUT-153a-Triticum_aestivum-100286	0	cyclase-like protein
		PUT-153a-Triticum_aestivum-1190254575	0	probable ubiquitin activating enzyme 2
		PUT-153a-Triticum_aestivum-125537	3	unknown
		PUT-153a-Triticum_aestivum-12968	3	monodehydroascorbate reductase
Ta0263217	ATTATGGGACGGAGGGAGTAG	PUT-153a-Triticum_aestivum-117815	0	appr-1-p processing enzyme family protein
		PUT-153a-Triticum_aestivum-232697	0	s-adenosylmethionine decarboxylase proenzyme
Ta0270821	AGCATGAGGCGACAACTGCAT	PUT-153a-Triticum_aestivum-157094	1	unknown
Ta0277342	TGTAGATACTCCCTAAGGCT	PUT-153a-Triticum_aestivum-204237	1	unknown
Ta0290418	TTTGGATTGAAGGGAGCTCT	PUT-153a-Triticum_aestivum-25373	1	transcription factor GAMYB
Ta0299862	AAAGCTTGACTTTGACCAAAG	PUT-153a-Triticum_aestivum-105122	0	C2 domain-containing protein-like
		PUT-153a-Triticum_aestivum-241860	0	Histidine acid phosphatase
Ta0301881	AAATATAGTGCGTCCTCGGTT	PUT-153a-Triticum_aestivum-143297	0	unknown
Ta0318340	AGTAATTCGGGACGGAGGGAG	PUT-153a-Triticum_aestivum-1289254572	2	Rhomboid family, putative
		PUT-153a-Triticum_aestivum-164807	0	branched-chain amino acid aminotransferase
		PUT-153a-Triticum_aestivum-8211	1	Na+,K+/H+ exchanger
Ta0319205	AAGTGAACAGAGGGAGTAGTA	PUT-153a-Triticum_aestivum-109184	1	Helicase conserved C-terminal domain containing protein
		PUT-153a-Triticum_aestivum-112891	1	calcium-dependent protein kinase
Ta0321931	AATATGGAACGGAGGGAGCAA	PUT-153a-Triticum_aestivum-172297	3	unknown
Ta0325262	AATGTAAGACGTTTTTTGACA	PUT-153a-Triticum_aestivum-48255	3	unknown
Ta0326026	AATTAGTTGACACTCAAACGG	PUT-153a-Triticum_aestivum-5279	2	unknown
Ta0331147	ACACTTATTTTGGACGGAGGG	PUT-153a-Triticum_aestivum-141649	1	anthranilate synthase alpha 1 subunit
Ta0343240	ACTCCCTCCGTTCGGAATTAC	PUT-153a-Triticum_aestivum-132550	2	TOM7A_SOLTU Mitochondrial import receptor subunit TOM7.
		PUT-153a-Triticum_aestivum-140947	0	senescence-associated protein-like
		PUT-153a-Triticum_aestivum-217054	0	metallo-beta-lactamase-like
Ta0345873	ACTTACTTTGGGACGGAGGGA	PUT-153a-Triticum_aestivum-1449254572	1	citrate synthase
		PUT-153a-Triticum_aestivum-49254568	1	cellulose synthase
Ta0352781	AGACTTATATTTAGGAATGGA	PUT-153a-Triticum_aestivum-72951	3	putative cytochrome P450 monooxygenase
Ta0391810	CTATTTTGGAACGGAGGGAGT	PUT-153a-Triticum_aestivum-226986	1	NBS-LRR-like resistance protein 5
		PUT-153a-Triticum_aestivum-3148254568	3	Tropinone reductase
		PUT-153a-Triticum_aestivum-135135	1	putative receptor protein kinase
Ta0402781	ATTAGTTTACAGAGGGAGTAT	PUT-153a-Triticum_aestivum-135749	1	AF354298_1 Sucrose-phosphate synthase
		PUT-153a-Triticum_aestivum-1897254571	1	AF184059_1 glutathione S-transferase
		PUT-153a-Triticum_aestivum-203994	1	putative poly-glutamine tract-binding protein
Ta0408274	ATTTTGGGACGGAGGGAGTAC	PUT-153a-Triticum_aestivum-1123254573	2	molybdenum cofactor sulfurase-like protein 1
		PUT-153a-Triticum_aestivum-114226	1	phosphofructokinase family protein
		PUT-153a-Triticum_aestivum-118345	2	molybdenum cofactor sulfurase-like protein 1
		PUT-153a-Triticum_aestivum-1449254572	1	citrate synthase
Ta0410873	CAAGAATTTTGGGACGGAGGT	PUT-153a-Triticum_aestivum-215867	1	serine/threonine protein kinase
Ta0415595	CACTTATTATGGATCGGAGGT	PUT-153a-Triticum_aestivum-149254573	0	unknown
Ta0415768	CAGAACCAGAATGAGTAGCTC	PUT-153a-Triticum_aestivum-2075254570	3	unknown
Ta0420822	CATCTATTTTGGAACGGAGGG			none
Ta0421669	CATGGCCAAGGCCTCTGAGGT	PUT-153a-Triticum_aestivum-66244	0	unknown
Ta0442645	TATATTAGTTTACAGAGGGAG	PUT-153a-Triticum_aestivum-167840	1	putative SEU1 protein
		PUT-153a-Triticum_aestivum-194677	0	GH311_ORYSJ Probable indole-3-acetic acid-amido synthetase GH3.11
		PUT-153a-Triticum_aestivum-203994	0	putative poly-glutamine tract-binding protein
Ta0445144	CGTTGAGATGAGATTACCCCA	PUT-153a-Triticum_aestivum-139929	0	unknown
Ta0447988	TATTTTGGAACGGAGGGAGTA	PUT-153a-Triticum_aestivum-100213	1	cyclase-like protein
		PUT-153a-Triticum_aestivum-114226	3	phosphofructokinase family protein
		PUT-153a-Triticum_aestivum-1190254575	1	probable ubiquitin activating enzyme 2
Ta0460590	GACAAGTAATTCCGAACGGAG	PUT-153a-Triticum_aestivum-1024254568	0	metal transporter family protein
		PUT-153a-Triticum_aestivum-140947	0	senescence-associated protein-like
		PUT-153a-Triticum_aestivum-147795	0	putative multidrug resistance protein
Ta0492358	TATTTCCGGACGGAGGGAGTA	PUT-153a-Triticum_aestivum-1369254567	0	Ubiquitin-conjugating enzyme
		PUT-153a-Triticum_aestivum-149722	0	putative ankyrin
		PUT-153a-Triticum_aestivum-154246	0	DNAJ heat shock family protein
Ta0500885	TAAAAGTGAACAGAGGGAGTA	PUT-153a-Triticum_aestivum-115764	1	unknown
Ta0501511	TAAACTGAGAGAGAGGGAGTA	PUT-153a-Triticum_aestivum-122502	0	unknown
Ta0514677	TACTCCCTCCGTTCGGAATTA	PUT-153a-Triticum_aestivum-1024254568	0	putative Zinc transporter zupT
		PUT-153a-Triticum_aestivum-1241254573	1	AF149116_1 soluble inorganic pyrophosphatase
		PUT-153a-Triticum_aestivum-140947	0	senescence-associated protein-like
		PUT-153a-Triticum_aestivum-217054	0	metallo-beta-lactamase-like
Ta0528503	TATATTCTGGGACAGAGGGAG	PUT-153a-Triticum_aestivum-100485	0	unknown
Ta0533528	TATTAGTTTACAGAGGGAGTA	PUT-153a-Triticum_aestivum-1897254571	1	glutathione transferase F1
		PUT-153a-Triticum_aestivum-576254568	1	putative CRT/DRE-binding factor
		PUT-153a-Triticum_aestivum-203994	1	putative poly-glutamine tract-binding protein
Ta0533626	TCTTATATTATGGGACGGAGG	PUT-153a-Triticum_aestivum-105341	1	histone acetyl transferase
		PUT-153a-Triticum_aestivum-117815	0	appr-1-p processing enzyme family protein
Ta0534919	TATTTCCGGACGGAGGGAGTA	PUT-153a-Triticum_aestivum-317254566	1	Sulfotransferase domain containing protein
		PUT-153a-Triticum_aestivum-135021	1	methylthioribose kinase
Ta0535359	TATTTTGGAACGGAGGGAGTA	PUT-153a-Triticum_aestivum-100286	1	cyclase family protein
Ta0545709	TTCCGAAAGGCTTGAAGCAA	PUT-153a-Triticum_aestivum-204452	0	unknown
Ta0546827	TCCGTCCGGAAATACTTGTCA	PUT-153a-Triticum_aestivum-11476	1	putative GEKO1
		PUT-153a-Triticum_aestivum-135021	2	methylthioribose kinase
		PUT-153a-Triticum_aestivum-1369254567	0	Ubiquitin-conjugating enzyme, E2
		PUT-153a-Triticum_aestivum-149722	1	putative ankyrin
		PUT-153a-Triticum_aestivum-151621	1	speckle-type POZ protein-like
		PUT-153a-Triticum_aestivum-154246	1	DNAJ heat shock family protein
Ta0559250	TCTATTTTAGAACGGAGGGAG	PUT-153a-Triticum_aestivum-100286	1	cyclase-like protein
		PUT-153a-Triticum_aestivum-1190254575	1	probable ubiquitin activating enzyme 2
		PUT-153a-Triticum_aestivum-187289	1	integral membrane family protein
		PUT-153a-Triticum_aestivum-221326	1	NB-ARC domain containing protein
Ta0563973	TCTTAAGCACCGGTGCTTATT	PUT-153a-Triticum_aestivum-355254572	0	unknown
Ta0572119	TGACAAGTAATTCGGGACGGA	PUT-153a-Triticum_aestivum-164807	1	branched-chain amino acid aminotransferase
		PUT-153a-Triticum_aestivum-8211	1	Na+,K+/H+ exchanger
Ta0607636	TGTACAAATAAGCACCGGTGC	PUT-153a-Triticum_aestivum-170958	1	unknown
Ta0620393	TTACATTATGGGACGGAGGGA	PUT-153a-Triticum_aestivum-105341	1	Histone acetyltransferase GCN5
		PUT-153a-Triticum_aestivum-135749	0	Sucrose-phosphate synthase
		PUT-153a-Triticum_aestivum-203408	2	NADP dependent malic enzyme
Ta0623953	TTATATTAGTTTACAGAGGGA	PUT-153a-Triticum_aestivum-172687	1	lipoxygenase 1
		PUT-153a-Triticum_aestivum-1897254571	3	glutathione transferase F1
Ta0624100	TTATATTTAGGAATGGAGGGA	PUT-153a-Triticum_aestivum-150275	2	serine carboxypeptidase
		PUT-153a-Triticum_aestivum-217212	2	CHY zinc finger family protein
		PUT-153a-Triticum_aestivum-73475	1	peroxisomal membrane protein ABC transporter
		PUT-153a-Triticum_aestivum-240254573	3	putative amino acid permease
Ta0624735	TTATGGGACGGAGGGAGTAGC	PUT-153a-Triticum_aestivum-105341	3	histone acetyltransferase
		PUT-153a-Triticum_aestivum-117815	1	appr-1-p processing enzyme family protein
		PUT-153a-Triticum_aestivum-137895	3	putative peptidylprolyl cis-trans isomerase
		PUT-153a-Triticum_aestivum-105341	1	histone acetyl transferase
Ta0632127	TTCTTATATTGTGGGACGGAG	PUT-153a-Triticum_aestivum-180189	2	nucleotide-sugar transporter/ sugar porter
Ta0632142	TTCTTATATTTTGGGACAGAG	PUT-153a-Triticum_aestivum-8211	2	Na+,K+/H+ exchanger
		PUT-153a-Triticum_aestivum-216254570	3	putative ectonucleoside triphosphate diphosphohydrolase
		PUT-153a-Triticum_aestivum-198188	1	ATP-dependent Clp protease
Ta0634507	TTGACGAATACTCAACATGCG			none
Ta0636280	TTGATGACAAGTATTTCCGGA	PUT-153a-Triticum_aestivum-154246	0	DNAJ heat shock family protein
		PUT-153a-Triticum_aestivum-185454	0	putative acetyl-CoA C-acyltransferase
Ta0639294	TTGGACGAGGATGTGCAACTG	PUT-153a-Triticum_aestivum-209559	0	unknown
Ta0694253	ACGGCTTTGACCTAACGGCCTC	PUT-153a-Triticum_aestivum-1069254569	0	sterol carrier protein 2
Ta0711764	AGGATTGTAAAACAAATGGGGC	PUT-153a-Triticum_aestivum-148065	0	unknown
Ta0720052	ATAATATAAGAACGTTTTTGAC	PUT-153a-Triticum_aestivum-193368	1	unknown
Ta0772395	CTCCGTTCCAAAATAGATGACC	PUT-153a-Triticum_aestivum-100286	1	cyclase-like protein
		PUT-153a-Triticum_aestivum-1731254571	1	putative DNA-directed RNA polymerase II 13.6K chain
		PUT-153a-Triticum_aestivum-221326	1	Putative disease resistance gene
		PUT-153a-Triticum_aestivum-1190254575	1	probable ubiquitin activating enzyme 2
Ta0785843	GAGTCATCTATTTTGGAACGGA	PUT-153a-Triticum_aestivum-100286	0	cyclase-like protein
		PUT-153a-Triticum_aestivum-1190254575	0	probable ubiquitin activating enzyme 2
Ta0843440	TATATTATGAGACGGAGGGAGT	PUT-153a-Triticum_aestivum-138493	1	putative enoyl-CoA-hydratase
		PUT-153a-Triticum_aestivum-213633	3	Ras-related protein Rab-18
Ta0870192	TCTTACATTATGGGACGGAGGG	PUT-153a-Triticum_aestivum-105341	2	histone acetyltransferase
		PUT-153a-Triticum_aestivum-217405	1	kelch repeat-containing serine/threonine phosphoesterase family
		PUT-153a-Triticum_aestivum-40494	1	putative SUMO protease
		PUT-153a-Triticum_aestivum-105341	0	histone acetyl transferase
Ta0881252	TGAGAAGGCAGATCATAATAGC			none
Ta0932434	TTCTTATATTATGGGACGGAGG	PUT-153a-Triticum_aestivum-105341	0	histone acetyl transferase
		PUT-153a-Triticum_aestivum-40494	1	putative SUMO protease
		PUT-153a-Triticum_aestivum-232697	0	s-adenosylmethionine decarboxylase proenzyme
Ta0944788	TTTCTGCGACAAGTAATTCCGA	PUT-153a-Triticum_aestivum-147795	1	putative multidrug resistance protein
		PUT-153a-Triticum_aestivum-239611	1	sucrase-like protein
		PUT-153a-Triticum_aestivum-154246	0	DNAJ heat shock family protein
Ta0988525	ACAAGTAATTTAGAACGGAGGGA	PUT-153a-Triticum_aestivum-241594	1	oxoglutarate/malate translocator
		PUT-153a-Triticum_aestivum-42751	0	delta1-pyrroline-5-carboxylate synthetase
		PUT-153a-Triticum_aestivum-8211	3	Na+,K+/H+ exchanger
Ta1007128	AGACAAATATTTAGGAACGGAGG	PUT-153a-Triticum_aestivum-144618	1	putative stress-related protein
		PUT-153a-Triticum_aestivum-15485	1	rice Nramp1 protein(Natural-resistance-associate protein
		PUT-153a-Triticum_aestivum-191155	3	putative aldehyde oxidase
Ta1028041	AGTATTTCCGGACGGAGGGAGTA	PUT-153a-Triticum_aestivum-1076254573	1	type 1 non-specific lipid transfer protein precusor
Ta1061452	ATTTTGATGACAAGTATTTTCGG	PUT-153a-Triticum_aestivum-1076254573	1	type 1 non-specific lipid transfer protein precu..
		PUT-153a-Triticum_aestivum-154246	0	DNAJ heat shock family protein
		PUT-153a-Triticum_aestivum-177507	0	membrane protein-like
Ta1065588	CAAGTATTTCCGGACGGAGGGAG	PUT-153a-Triticum_aestivum-317254566	1	Sulfotransferase domain containing protein,
Ta1103405	CTCTGTCCCATAATGTAAGACGT	PUT-153a-Triticum_aestivum-105341	1	histone acetyltransferase
Ta1117664	GACTTATATTTAGGAACGGAGGG	PUT-153a-Triticum_aestivum-122717	0	IQ calmodulin-binding region; Fatty oxidation complex
		PUT-153a-Triticum_aestivum-214049	3	adenosine diphosphate glucose pyrophosphatase
		PUT-153a-Triticum_aestivum-17059	3	3-oxoacyl-(acyl-carrier-protein) synthase II
		PUT-153a-Triticum_aestivum-150275	1	serine carboxypeptidase
Ta1179499	TATATTATGGGACGGAGGGAGTA	PUT-153a-Triticum_aestivum-105341	2	histone acetyl transferase
		PUT-153a-Triticum_aestivum-138493	1	putative enoyl-CoA-hydratase
		PUT-153a-Triticum_aestivum-114226	0	phosphofructokinase family protein
Ta1187145	TCCGTTCCAAAATAGATGACCCA	PUT-153a-Triticum_aestivum-100286	0	cyclase family protein
		PUT-153a-Triticum_aestivum-1190254575	0	ubiquitin activating enzyme
		PUT-153a-Triticum_aestivum-1731254571	0	putative DNA-directed RNA polymerase II 13.6K chain
		PUT-153a-Triticum_aestivum-221326	0	Putative disease resistance gene
		PUT-153a-Triticum_aestivum-239940	0	GPX12Hv, glutathione peroxidase-like protein
Ta1196311	TGACAAGTATTTCCGGACGGAGG	PUT-153a-Triticum_aestivum-317254566	1	Sulfotransferase domain containing protein
		PUT-153a-Triticum_aestivum-10892	0	putative protein kinase
		PUT-153a-Triticum_aestivum-154246	2	DNAJ heat shock family protein
		PUT-153a-Triticum_aestivum-158880	2	SET domain protein
Ta1196315	TGACAAGTATTTTCGGACGGAGG	PUT-153a-Triticum_aestivum-113853	3	Palmitoyl protein thioesterase containing protein
		PUT-153a-Triticum_aestivum-177507	1	membrane protein-like [Oryza sativa
		PUT-153a-Triticum_aestivum-197775	2	DNAJ heat shock family protein
		PUT-153a-Triticum_aestivum-129060	3	Kelch motif family protein
Ta1200151	TGATGACAAGTATTTTCGGACGG	PUT-153a-Triticum_aestivum-1343254568	3	type 1 non-specific lipid transfer protein precusor
Ta1270816	AAAATAAGTGACTCAATTTTGTAC	PUT-153a-Triticum_aestivum-38798	1	benzoyl coenzyme A: benzyl alcohol benzoyl transferase
Ta1271787	AAAATAGATGACTCAACTTTATAC	PUT-153a-Triticum_aestivum-1190254575	2	probable ubiquitin activating enzyme 2
		PUT-153a-Triticum_aestivum-239940	0	glutathione peroxidase-like protein
		PUT-153a-Triticum_aestivum-95619	0	glucose acyltransferase
Ta1289435	AAACGCTCTTATATTATGGGACGA	PUT-153a-Triticum_aestivum-117815	2	appr-1-p processing enzyme family protein
Ta1304861	AAAGACTTACATTTAGGAACGGAG	PUT-153a-Triticum_aestivum-317254566	1	Sulfotransferase domain containing protein
Ta1405846	AAGACAAGTAATTCAGAACGGATG	PUT-153a-Triticum_aestivum-1024254568	1	metal transporter family protein
		PUT-153a-Triticum_aestivum-140947	2	senescence-associated protein-like
		PUT-153a-Triticum_aestivum-141426	1	hypothetical protein OsJ_031499
		PUT-153a-Triticum_aestivum-145449	3	putative enoyl-CoA-hydratase
		PUT-153a-Triticum_aestivum-147795	3	putative multidrug resistance protein
		PUT-153a-Triticum_aestivum-42751	3	delta1-pyrroline-5-carboxylate synthetase
Ta1406354	AAGACACTTATTTTGGGACGGAGG	PUT-153a-Triticum_aestivum-119286	1	dehydrin
		PUT-153a-Triticum_aestivum-2928254570	3	putative fructose 1-,6-biphosphate aldolase
		PUT-153a-Triticum_aestivum-2928254570	3	putative fructose 1-,6-biphosphate aldolase
Ta1431344	AAGCGACGAGTAATATGGAACGGA			none
Ta1543767	ACAAGTAATTCCGAACGGAGGGAG	PUT-153a-Triticum_aestivum-1024254568	0	putative Zinc transporter zupT
		PUT-153a-Triticum_aestivum-1241254573	1	soluble inorganic pyrophosphatase
		PUT-153a-Triticum_aestivum-140947	0	senescence-associated protein-like
Ta1561683	ACAGACTTATATTTGAAAACGGAG			none
Ta1647669	ACGGTCAAAGTTGAAGCACGTGGA			none
Ta2026423	ATATGACTTGTATTAGGTTGGTCA			none
Ta2035357	ATCAAAATGAATAAAAGAGGATGT	PUT-153a-Triticum_aestivum-1369254567	1	Ubiquitin-conjugating enzyme, E2
		PUT-153a-Triticum_aestivum-203408	3	NADP-dependent malic enzyme [Oryza sativa
		PUT-153a-Triticum_aestivum-154246	0	DNAJ heat shock family protein [Arabidopsis
Ta2118002	ATGGATGGTGCGATGGGCATGTCG			none
Ta2160403	ATTCTGTACAAATAAGCACCGGTG			none
Ta2270268	CATCTATTTTAGAACGGAGGGAGT	PUT-153a-Triticum_aestivum-100286	0	cyclase family protein
		PUT-153a-Triticum_aestivum-1731254571	0	putative DNA-directed RNA polymerase II 13.6K chain
		PUT-153a-Triticum_aestivum-1190254575	2	probable ubiquitin activating enzyme 2
Ta2334528	CGAGATTTTTTGAAGCACCGGTGC			none
Ta2426709	CTCTTATATTATGGGACGGAGGGA	PUT-153a-Triticum_aestivum-105341	1	AF440227_1 histone acetyl transferase
		PUT-153a-Triticum_aestivum-213633	2	Ras-related protein Rab-18
		PUT-153a-Triticum_aestivum-232697	1	s-adenosylmethionine decarboxylase proenzyme
Ta2749673	GGGGCTTATGACAAAAGCTAGGGA	PUT-153a-Triticum_aestivum-187612	2	apomixis-related protein Pca21
Ta2864579	GTTCTTATATTATGGGACGGAGGG	PUT-153a-Triticum_aestivum-191957	1	WHEAT Gibberellin 3-beta-dioxygenase 2-3 (Gibberellin 3 beta-hydroxylase 2-3) (Gibberellin 3-oxidase 2-3)
		PUT-153a-Triticum_aestivum-198188	1	ATP-dependent Clp protease
Ta3055273	TGGGCACAACCCACCAGGGCGCGC			none
Ta3154239	TTTGACCAAAGCTAATATGCGGAC	PUT-153a-Triticum_aestivum-105122	0	C2 domain-containing protein-like
Tb7718	TGACAAGTAATTTGGAACGGA	PUT-153a-Triticum_aestivum-154354		none
Tb7888	TCATCTATTTTGGAACGGAGG	PUT-153a-Triticum_aestivum-99441		none
Tb7911	AGACTTATATTTAGGAACGGA	PUT-153a-Triticum_aestivum-232779		unknown
Tb8053	AGACAAATATTTAGGAACGGA	PUT-153a-Triticum_aestivum-207593		none
Tb8128	TTCTTATATTATGGGACGGAG	PUT-153a-Triticum_aestivum-219542		none
Tb8182	TTCCGAAAGGCTTGAAGCAAAT	PUT-153a-Triticum_aestivum-204452		none
Tb8291	TGCAGTTGCTGTCTCAAGCTT	PUT-153a-Triticum_aestivum-38275		none
